# Supplementary material for: Mitral Transcatheter Edge-to-Edge Repair and Clinical Value of Novel Echocardiographic Biomarkers: A Hypothesis-Generating Study
Source: Biomedicines. 2024 Aug 1;12(8):1710. doi: 10.3390/biomedicines12081710 (PMC11351940; doi:10.3390/biomedicines12081710)
Supplement: Supplementary file 1 [file biomedicines-12-01710-s001.zip]

Archive with 1 entries (1 files):
- biomedicines-3079985-supplementary.pdf
